# Supplementary material for: Structural basis for the activity regulation of a potassium channel AKT1 from Arabidopsis
Source: Nat Commun. 2022 Sep 27;13:5682. doi: 10.1038/s41467-022-33420-8 (PMC9515098; doi:10.1038/s41467-022-33420-8)
Supplement: Supplementary file 3 — Source Data [file 41467_2022_33420_MOESM3_ESM.zip]

Archive with 29 entries (28 files):
- Source data/
- Source data/Source data of Figure 4d.xlsx
- __MACOSX/Source data/._Source data of Figure 4d.xlsx
- Source data/Source data of Figure 3c.xlsx
- __MACOSX/Source data/._Source data of Figure 3c.xlsx
- Source data/.DS_Store
- __MACOSX/Source data/._.DS_Store
- Source data/Source data of Supplementary Figure 10.xlsx
- __MACOSX/Source data/._Source data of Supplementary Figure 10.xlsx
- Source data/Source data of Supplementary Figure 9b.xlsx
- __MACOSX/Source data/._Source data of Supplementary Figure 9b.xlsx
- Source data/Source data of Supplementary Figure 6.xlsx
- __MACOSX/Source data/._Source data of Supplementary Figure 6.xlsx
- Source data/Source data of Figure 4c.xlsx
- __MACOSX/Source data/._Source data of Figure 4c.xlsx
- Source data/Source data of Supplementary Figure 5c.xlsx
- __MACOSX/Source data/._Source data of Supplementary Figure 5c.xlsx
- Source data/Source data of Supplementary Figure 8.xlsx
- __MACOSX/Source data/._Source data of Supplementary Figure 8.xlsx
- Source data/Source data of Supplementary Figure 9a.xlsx
- __MACOSX/Source data/._Source data of Supplementary Figure 9a.xlsx
- Source data/Source data of Figure 6a.xlsx
- __MACOSX/Source data/._Source data of Figure 6a.xlsx
- Source data/Source data of Supplementary Figure 4d.xlsx
- __MACOSX/Source data/._Source data of Supplementary Figure 4d.xlsx
- Source data/Source data of Figure 1a.xlsx
- __MACOSX/Source data/._Source data of Figure 1a.xlsx
- Source data/Source data of Supplementary Figure 12.xlsx
- __MACOSX/Source data/._Source data of Supplementary Figure 12.xlsx
