# Supplementary material for: Structural basis for the activity regulation of a potassium channel AKT1 from Arabidopsis
Source: Nat Commun. 2022 Sep 27;13:5682. doi: 10.1038/s41467-022-33420-8 (PMC9515098; doi:10.1038/s41467-022-33420-8)
Supplement: Supplementary file 3 — Source Data [file 41467_2022_33420_MOESM3_ESM.zip › Source data/Source data of Figure 4d.xlsx]

## Sheet: Sheet1
Representative curves	Voltage (mV)	Current (nA) of D379A
		1 mM K	10 mM K	50 mM K	96 mM K
	-40	26.8554	29.2968	-61.0351	-124.512
	-60	-26.8554	-26.8554	-148.925	-227.051
	-80	-56.1523	-63.4765	-373.535	-559.082
	-100	-92.7736	-139.16	-900.88	-1335.44
	-120	-163.574	-324.707	-1921.38	-2871.09
	-140	-351.562	-769.043	-3593.75	-5678.71
	-160	-852.048	-1679.68	-6005.85	-10329.6
I-V curve	Voltage (mV)	Current (nA) of D379A at 1 mM K+
	-40	15.258	21.3623	6.1035	15.2587	6.1035
	-60	12.2071	12.2071	0	9.1552	0
	-80	9.1553	-6.1035	-3.0517	6.1035	-9.1552
	-100	6.1035	-24.4141	-6.1035	-30.5175	-19.3286
	-120	-33.5693	-48.8281	-73.2421	-42.7246	-45.7763
	-140	-228.881	-292.968	-335.693	-289.916	-271.606
	-160	-833.129	-903.321	-1028.44	-781.25	-961.303
	Voltage (mV)	Current (nA) of D379A at 10 mM K+
	-40	-9.15527	-30.5175	15.2587	6.1035	11.8798	12.207	3.0517
	-60	-12.2071	-33.5693	-15.2587	3.0517	0	3.05175	-3.0517
	-80	-19.6581	-51.8798	-48.8281	-12.207	-36.6211	-3.05175	-21.3623
	-100	-33.5693	-241.088	-225.831	-73.2421	-33.5693	-21.3623	-167.846
	-120	-85.4492	-659.179	-674.438	-250.244	-82.3974	-131.225	-515.747
	-140	-442.505	-1489.25	-1470.95	-753.784	-320.434	-488.281	-1208.49
	-160	-1318.35	-2841.18	-2847.29	-1806.64	-1223.75	-1492.31	-2297.97
	Voltage (mV)	Current (nA) of D379A at 50mM K+
	-40	-3.0517	-36.6211	-3.0517	-6.1035	6.1035	-3.0517	-15.2587
	-60	-21.3623	-48.8281	-42.7246	-30.5175	-3.0517	-9.1552	15.2587
	-80	-30.5175	-119.018	-67.1386	-109.863	-149.536	-27.4658	15.2587
	-100	-137.329	-234.985	-131.225	-286.865	-671.386	-122.073	-137.329
	-120	-680.541	-802.612	-546.264	-781.25	-1730.34	-537.109	-549.316
	-140	-1950.07	-2368.16	-1693.72	-2020.26	-3582.76	-1455.68	-1473.98
	-160	-4925.53	-5349.73	-4306.03	-4769.89	-6353.75	-3161.62	-3216.55
	Voltage (mV)	Current (nA) of D379A at 96 mM K+
	-40	-24.4141	-36.6211	-27.4658	-109.155	-59.1552	-15.2587
	-60	-63.0517	-80.5175	-95.2587	-204.378	-95.2587	-45.7763
	-80	-174.414	-153.78	-204.467	-361.743	-246.484	-73.2421
	-100	-354.003	-271.606	-820.922	-775.146	-476.074	-451.663
	-120	-1211.54	-1040.64	-2157.59	-1910.43	-1367.18	-1284.79
	-140	-3137.21	-2938.84	-4571.53	-4260.25	-3521.72	-3311.15
	-160	-6890.86	-6967.16	-8596.81	-9115.64	-8084.16	-7217.47
