# Supplementary material for: Structural basis for the activity regulation of a potassium channel AKT1 from Arabidopsis
Source: Nat Commun. 2022 Sep 27;13:5682. doi: 10.1038/s41467-022-33420-8 (PMC9515098; doi:10.1038/s41467-022-33420-8)
Supplement: Supplementary file 3 — Source Data [file 41467_2022_33420_MOESM3_ESM.zip › Source data/Source data of Figure 3c.xlsx]

## Sheet: Sheet1
Voltage (mV)	Current (nA)
	AKT1	AKT1+CIPK23+CBL1	AKT1 S338A+CIPK23+CBL1	AKT1 S26A+CIPK23+CBL1
-40	-171.814	-437.743	-159.465	-152.588
-60	-195.923	-789.551	-238.791	-222.778
-80	-235.596	-2290.77	-312.828	-396.728
-100	-278.625	-5051.51	-422.257	-787.353
-120	-335.999	-8429.93	-574.806	-1422.12
-140	-375.061	-12176.2	-773.731	-2221.68
-160	-435.791	-16454.3	-1115.03	-3363.04
