# Supplementary material for: Structural basis for the activity regulation of a potassium channel AKT1 from Arabidopsis
Source: Nat Commun. 2022 Sep 27;13:5682. doi: 10.1038/s41467-022-33420-8 (PMC9515098; doi:10.1038/s41467-022-33420-8)
Supplement: Supplementary file 3 — Source Data [file 41467_2022_33420_MOESM3_ESM.zip › Source data/Source data of Supplementary Figure 10.xlsx]

## Sheet: Sheet1
Boltzmann function of AKT1	Voltage (mV)	Current of AKT1+CIPK23+CBL1 (nA)
	-70	-2383.41	-2987.66	-3512.57
	-80	-4284.66	-5364.99	-5554.22
	-90	-6829.82	-9988.39	-8065.79
	-100	-9905.9	-13330.1	-11508.2
	-110	-13189.6	-16931.1	-15225.2
	-120	-16534.3	-20938	-19018.6
	-130	-19931	-24420.2	-22934
	-140	-23642.2	-27020.3	-26910.4
	-150	-27603.9	-31045.5	-31012.1
	-160	-31774.9	-35211.1	-35198.9
	-170	-36206.1	-39428.7	-39517.2
	-180	-40948.4	-43792.6	-43972.8
	Voltage (mV)	Current of AKT1+CIPK23+CBL1+AtKC1 (nA)
	-20	-41.3725	-44.725	-41.37	-69.3243	-25.717
	-30	-55.612	-63.3247	-61.8519	-101.613	-38.2892
	-40	-70.18	-78.7478	-82.1713	-128.393	-49.6453
	-50	-83.572	-88.6601	-101.864	-150.911	-60.3641
	-60	-98.459	-104.487	-120.562	-170.796	-74.3467
	-70	-112.947	-117.131	-142.231	-192.429	-87.848
	-80	-133.872	-140.35	-170.579	-222.401	-107.961
	-90	-162.53	-160.335	-199.868	-254.776	-138.37
	-100	-206.776	-204.554	-246.798	-300.159	-197.882
	-110	-284.689	-275.792	-322.499	-364.757	-300.258
	-120	-415.046	-406.215	-454.785	-487.9	-496.731
	-130	-676.586	-705.807	-728.285	-741.772	-883.383
	-140	-1136.92	-1271.61	-1166.6	-1262.48	-1511.32
	-150	-2071.73	-2257.3	-1940.19	-2351.25	-2506.28
	-160	-3758.78	-3886.21	-2918.78	-4126.87	-3956.99
	-170	-6014.65	-6185.56	-4340.66	-7688.66	-5792.23
Boltzmann function of AKT1 D379A	Voltage (mV)	Current of AKT1 D379A(nA)
	-20	-39.6728	-51.8799	-73.2422	-61.0352	-115.967	-39.6728	-39.6728	-67.1387	-100.708	-347.9
	-30	-70.1904	-100.708	-109.863	-125.122	-207.52	-82.3975	-67.1387	-125.122	-161.743	-518.799
	-40	-100.708	-146.484	-155.64	-201.416	-323.486	-115.967	-100.708	-170.898	-216.675	-689.697
	-50	-152.588	-189.209	-207.52	-299.072	-460.815	-158.691	-180.054	-228.882	-314.331	-857.544
	-60	-180.054	-238.037	-289.917	-442.505	-637.817	-213.623	-189.209	-296.02	-329.59	-1031.49
	-70	-344.849	-408.936	-473.022	-726.318	-979.614	-375.366	-357.056	-469.971	-500.488	-1263.43
	-80	-537.109	-588.989	-753.784	-1162.72	-1480.1	-512.695	-531.006	-650.024	-683.594	-1489.26
	-90	-741.577	-708.008	-1156.62	-1782.23	-2154.54	-753.784	-769.043	-936.89	-897.217	-1718.14
	-100	-939.941	-1086.43	-1712.04	-2593.99	-3015.14	-1190.19	-1211.55	-1409.91	-1254.27	-2084.35
	-110	-1428.22	-1596.07	-2450.56	-3598.02	-4052.73	-1831.05	-1867.68	-2093.51	-1815.8	-2597.05
	-120	-2127.07	-2334.59	-3387.45	-4769.9	-5267.33	-2743.53	-2792.36	-3063.96	-2639.77	-3314.21
	-130	-3112.79	-3378.3	-4528.81	-6112.67	-6661.99	-4010.01	-4025.27	-4388.43	-3817.75	-4299.93
	-140	-4473.88	-4827.88	-5877.69	-7653.81	-8312.99	-5691.53	-5691.53	-6140.14	-5413.82	-5685.42
	-150	-6317.14	-6787.11	-7476.81	-9390.26	-10128.8	-7891.85	-7861.33	-8410.64	-7595.82	-7513.43
	-160	-8868.41	-9436.03	-9335.33	-11257.9	-11932.4	-10668.9	-10586.5	-11209.1	-10415.6	-9820.56
	-170	-11635.5	-12866.2	-11410.5	-13287.4	-15312.9	-13967.9	-13958.7	-14617.9	-13916	-12442
	Voltage (mV)	Current of AKT1 D379A+AtKC1 (nA)
	-20	-27.4658	-48.8281	-73.2422	-12.207	-45.7764	-9.15527	-6.10352	-12.207
	-30	-51.8799	-82.3975	-115.967	-42.7246	-94.6045	-36.6211	-30.5176	-39.6728
	-40	-76.2939	-112.915	-149.536	-97.6562	-128.174	-67.1387	-57.9834	-67.1387
	-50	-94.6045	-128.174	-173.95	-137.329	-155.64	-91.5527	-88.501	-94.6045
	-60	-97.6562	-134.277	-186.157	-170.898	-170.898	-109.863	-112.915	-122.07
	-70	-103.76	-143.433	-201.416	-192.261	-189.209	-128.174	-134.277	-143.433
	-80	-109.863	-149.536	-210.571	-198.364	-198.364	-137.329	-152.588	-161.743
	-90	-125.122	-177.002	-241.089	-201.416	-207.52	-152.588	-164.795	-173.95
	-100	-143.433	-204.468	-277.71	-207.52	-225.83	-170.898	-186.157	-198.364
	-110	-189.209	-262.451	-350.952	-216.675	-244.141	-198.364	-231.934	-231.934
	-120	-280.762	-375.366	-482.178	-238.037	-299.072	-253.296	-329.59	-292.969
	-130	-482.178	-595.093	-735.474	-320.435	-411.987	-375.366	-540.161	-436.401
	-140	-872.803	-1016.24	-1199.34	-509.644	-656.128	-631.714	-964.355	-729.37
	-150	-1547.24	-1754.76	-1950.07	-909.424	-1144.41	-1138.31	-1721.19	-1303.1
	-160	-2526.86	-2795.41	-2996.83	-1632.69	-2026.37	-2017.21	-2893.07	-2316.28
	-170	-3799.44	-4101.56	-4351.81	-2801.51	-3436.28	-3305.05	-4486.08	-3802.49
	-180	-5319.21	-5630.49	-5917.36	-4675.29	-5627.44	-5004.88	-6396.48	-5746.46
	-190	-7070.92	-7406.62	-7748.41	-7287.6	-8575.44	-7150.27	-8554.08	-8078
	-200	-9051.51	-9332.27	-9771.73	-9863.28	-12252.8	-9674.07	-11212.2	-10769.7
Boltzmann function of AKT1 S26D	Voltage (mV)	Current of AKT1 S26D+CIPK23+CBL1 (nA)
	-20	-6.10352	-42.7246	-54.9316	-24.4141	-39.6728	-67.1387
	-30	-30.5176	-70.1904	-91.5527	-48.8281	-82.3975	-122.07
	-40	-88.501	-106.812	-140.381	-70.1904	-122.07	-173.95
	-50	-137.329	-128.174	-204.468	-88.501	-173.95	-213.623
	-60	-256.348	-161.743	-283.813	-125.122	-241.089	-256.348
	-70	-585.937	-277.71	-540.161	-210.571	-405.884	-381.47
	-80	-1187.13	-576.782	-1040.65	-448.608	-805.664	-720.215
	-90	-2078.25	-1199.34	-1882.93	-997.925	-1525.88	-1400.76
	-100	-3170.78	-2203.37	-3009.03	-1895.14	-2609.25	-2520.75
	-110	-4409.79	-3518.68	-4373.17	-3192.14	-3973.39	-4040.53
	-120	-5767.82	-5108.64	-5914.31	-4812.62	-5566.41	-5917.36
	-130	-7214.35	-6845.09	-7534.79	-6585.69	-7290.65	-7971.19
	-140	-8740.23	-8673.09	-9191.89	-8529.66	-9115.6	-10232.5
	-150	-10369.9	-10528.6	-10815.4	-10589.6	-10998.5	-12634.3
	-160	-12066.6	-12350.5	-12405.4	-12762.5	-12942.5	-15023.8
	-170	-13858	-14132.7	-13897.7	-15045.2	-14904.8	-17501.8
	-180	-15756.2	-15899.7	-15356.4	-17367.6	-16915.9	-19934.1
	-190	-17678.8	-17605.6	-16790.8	-19744.9	-18981.9	-22396.8
	-200	-19632	-19274.9	-18234.3	-22186.3	-21011.4
	Voltage (mV)	Current of AKT1 S26D+CIPK23+CBL1+AtKC1 (nA)
	-20	-70.1904	3.05176	-30.5176	-36.6211	-21.3623	-15.2588	-36.6211	-54.9316
	-30	-100.708	-18.3105	-45.7764	-61.0352	-42.7246	-39.6728	-54.9316	-79.3457
	-40	-128.174	-33.5693	-61.0352	-70.1904	-61.0352	-67.1387	-67.1387	-97.6562
	-50	-149.536	-48.8281	-64.0869	-73.2422	-82.3975	-91.5527	-70.1904	-103.76
	-60	-170.898	-61.0352	-67.1387	-76.2939	-97.6562	-109.863	-73.2422	-112.915
	-70	-189.209	-76.2939	-70.1904	-79.3457	-109.863	-122.07	-82.3975	-125.122
	-80	-210.571	-82.3975	-76.2939	-82.3975	-112.915	-125.122	-88.501	-140.381
	-90	-231.934	-88.501	-82.3975	-85.4492	-119.019	-128.174	-97.6562	-146.484
	-100	-250.244	-97.6562	-91.5527	-88.501	-134.277	-134.277	-103.76	-164.795
	-110	-277.71	-106.812	-103.76	-100.708	-143.433	-143.433	-119.019	-192.261
	-120	-314.331	-122.07	-125.122	-115.967	-164.795	-155.64	-146.484	-219.727
	-130	-360.107	-143.433	-173.95	-149.536	-201.416	-183.105	-189.209	-277.71
	-140	-433.35	-192.261	-277.71	-219.727	-277.71	-238.037	-286.865	-381.47
	-150	-543.213	-289.917	-503.54	-360.107	-430.298	-369.263	-488.281	-604.248
	-160	-723.267	-509.644	-900.268	-643.921	-747.681	-625.61	-839.233	-1031.49
	-170	-1019.29	-946.045	-1510.62	-1467.9	-1300.05	-1086.43	-1382.45	-1797.49
	-180	-1663.21	-1757.81	-2352.91	-2441.41	-2197.27	-1824.95	-2078.25	-2914.43
	-190	-2935.79	-3094.48	-3369.14	-4086.3	-3427.12	-2835.08	-2938.84	-4769.9
	-200		-5267.33	-4565.43		-5026.24	-4156.49	-4098.51
Boltzmann function of AKT1 S338D	Voltage (mV)	Current of AKT1 S338D+CIPK23+CBL1 (nA)
	-20	-36.6211	-36.6211	-39.6728	-33.5693	-36.6211	-36.6211	-45.7764	-33.5693
	-30	-51.8799	-76.2939	-85.4492	-61.0352	-51.8799	-61.0352	-94.6045	-61.0352
	-40	-70.1904	-109.863	-131.226	-88.501	-67.1387	-76.2939	-140.381	-70.1904
	-50	-79.3457	-137.329	-167.847	-109.863	-79.3457	-85.4492	-173.95	-88.501
	-60	-82.3975	-158.691	-173.95	-119.019	-82.3975	-82.3975	-210.571	-94.6045
	-70	-88.501	-173.95	-186.157	-137.329	-88.501	-88.501	-247.192	-103.76
	-80	-97.6562	-198.364	-195.312	-149.536	-94.6045	-94.6045	-283.813	-106.812
	-90	-115.967	-225.83	-186.157	-170.898	-109.863	-112.915	-338.745	-119.019
	-100	-161.743	-274.658	-204.468	-219.727	-155.64	-173.95	-418.091	-155.64
	-110	-305.176	-393.677	-302.124	-344.849	-259.399	-354.004	-576.782	-253.296
	-120	-680.542	-692.749	-579.834	-665.283	-564.575	-775.146	-918.579	-512.695
	-130	-1498.41	-1333.62	-1226.81	-1284.79	-1217.65	-1519.78	-1541.14	-1092.53
	-140	-2841.19	-2468.87	-2416.99	-2340.7	-2325.44	-2633.67	-2529.91	-2099.61
	-150	-4660.03	-4168.7	-4171.75	-3863.53	-3887.94	-4071.04	-3900.15	-3564.45
	-160	-6863.4	-6427	-6375.12	-5911.25	-5822.75	-5731.2	-5621.34	-5450.44
	-170	-9408.57	-9143.07	-9027.1	-8312.99	-8111.57	-7644.65	-7623.29	-7690.43
	-180	-12524.4	-12249.8	-12106.3	-11087	-10714.7	-9777.83	-9963.99	-10272.2
	-190		-15750.1	-15594.5	-14221.2	-13662.7	-12081.9	-12634.3	-13201.9
	-200			-19552.6	-17614.7	-17025.8	-14581.3	-15951.5	-16421.5
	Voltage (mV)	Current of AKT1 S338D+CIPK23+CBL1+AtKC1 (nA)
	-20	-45.7764	-3.05176	-30.5176	30.5176	-45.7764	-33.5693	-57.9834	-64.0869	-45.7764	-51.8799
	-30	-76.2939	-15.2588	-45.7764	18.3105	-73.2422	-51.8799	-88.501	-106.812	-70.1904	-85.4492
	-40	-94.6045	-33.5693	-61.0352	6.10352	-97.6562	-73.2422	-115.967	-134.277	-88.501	-103.76
	-50	-112.915	-45.7764	-70.1904	-6.10352	-109.863	-82.3975	-134.277	-152.588	-91.5527	-119.019
	-60	-119.019	-57.9834	-82.3975	-15.2588	-112.915	-88.501	-155.64	-164.795	-94.6045	-131.226
	-70	-137.329	-70.1904	-94.6045	-27.4658	-122.07	-91.5527	-170.898	-180.054	-97.6562	-149.536
	-80	-143.433	-82.3975	-100.708	-36.6211	-137.329	-97.6562	-192.261	-204.468	-100.708	-164.795
	-90	-161.743	-97.6562	-112.915	-45.7764	-149.536	-106.812	-213.623	-222.778	-109.863	-180.054
	-100	-173.95	-122.07	-122.07	-61.0352	-164.795	-112.915	-225.83	-238.037	-119.019	-201.416
	-110	-192.261	-146.484	-131.226	-79.3457	-177.002	-122.07	-247.192	-253.296	-128.174	-222.778
	-120	-219.727	-170.898	-149.536	-94.6045	-201.416	-134.277	-277.71	-283.813	-143.433	-256.348
	-130	-250.244	-204.468	-173.95	-119.019	-225.83	-155.64	-326.538	-335.693	-173.95	-299.072
	-140	-311.279	-259.399	-228.882	-164.795	-292.969	-180.054	-408.936	-421.143	-231.934	-387.573
	-150	-424.194	-375.366	-341.797	-250.244	-451.66	-247.192	-576.782	-604.248	-390.625	-546.265
	-160	-659.18	-622.559	-598.144	-439.453	-781.25	-433.35	-930.786	-964.355	-659.18	-863.647
	-170	-1364.14	-1135.25	-1202.39	-888.061	-1382.45	-970.459	-1742.55	-1644.9	-1406.86	-1550.29
	-180	-2609.25	-2404.78	-2453.61	-2621.46	-2481.08	-2059.94	-3393.55	-3045.65	-3094.48	-3158.57
	-190	-4916.38	-4666.14	-4763.79	-5691.53	-4940.8		-6829.83	-5096.44		-6338.5
Boltzmann function of AKT1 S26D S338D	Voltage (mV)	Current of AKT1 S26D S338D (nA)
	-20	-30.5176	-186.157	-64.0869	-76.2939	-173.95
	-30	-57.9834	-265.503	-119.019	-115.967	-247.192
	-40	-82.3975	-326.538	-180.054	-149.536	-335.693
	-50	-106.812	-369.263	-225.83	-173.95	-363.159
	-60	-115.967	-399.78	-265.503	-195.312	-405.884
	-70	-128.174	-427.246	-299.072	-216.675	-442.505
	-80	-134.277	-451.66	-329.59	-238.037	-491.333
	-90	-149.536	-491.333	-366.211	-262.451	-540.161
	-100	-164.795	-552.368	-393.677	-296.02	-619.507
	-110	-192.261	-662.231	-445.557	-378.418	-723.267
	-120	-268.555	-869.751	-543.213	-537.109	-924.683
	-130	-445.557	-1205.44	-735.474	-836.182	-1266.48
	-140	-762.939	-1687.62	-1068.12	-1336.67	-1824.95
	-150	-1278.69	-2285.77	-1617.43	-2038.57	-2621.46
	-160	-1989.75	-3009.03	-2398.68	-2853.39	-3640.75
	-170	-2868.65	-3860.47	-3671.26	-3945.92	-4901.12
	-180	-3930.66	-5035.4	-5664.06	-5279.54	-6604
	-190	-5361.94	-6631.47		-6936.65
	Voltage (mV)	Current of AKT1 S26D S338D+CIPK23+CBL1 (nA)
	-20	-146.484	-45.7764	-73.2422	-27.4658	-231.934	-42.7246
	-30	-250.244	-76.2939	-170.898	-70.1904	-326.538	-76.2939
	-40	-335.693	-103.76	-228.882	-94.6045	-369.263	-100.708
	-50	-396.728	-134.277	-292.969	-122.07	-393.677	-119.019
	-60	-433.35	-143.433	-314.331	-137.329	-399.78	-125.122
	-70	-473.022	-152.588	-338.745	-143.433	-399.78	-128.174
	-80	-518.799	-167.847	-369.263	-155.64	-396.728	-137.329
	-90	-567.627	-180.054	-405.884	-170.898	-396.728	-149.536
	-100	-616.455	-207.52	-433.35	-186.157	-405.884	-164.795
	-110	-698.852	-238.037	-469.971	-204.468	-433.35	-198.364
	-120	-772.095	-280.762	-540.161	-268.555	-512.695	-268.555
	-130	-970.459	-408.936	-708.008	-369.263	-781.25	-430.298
	-140	-1412.96	-744.629	-1107.79	-656.128	-1297	-842.285
	-150	-2148.44	-1449.58	-1824.95	-1318.36	-2136.23	-1660.16
	-160	-3189.09	-2691.65	-2969.36	-2545.17	-3298.95	-2969.36
	-170	-4455.57	-4483.03	-4422	-4287.72	-4745.48	-4757.69
	-180	-5929.56	-6777.95	-6091.31	-6445.31	-6100.46	-7025.15
	-190	-7696.53	-9640.5	-8322.14	-9375	-7958.98	-10006.7
	-200	-10171.5	-14865.1	-11801.1	-13195.8	-10757.4	-14495.8
