# Supplementary material for: Structural basis for the activity regulation of a potassium channel AKT1 from Arabidopsis
Source: Nat Commun. 2022 Sep 27;13:5682. doi: 10.1038/s41467-022-33420-8 (PMC9515098; doi:10.1038/s41467-022-33420-8)
Supplement: Supplementary file 3 — Source Data [file 41467_2022_33420_MOESM3_ESM.zip › Source data/Source data of Supplementary Figure 9b.xlsx]

## Sheet: Sheet1
I-V curve of AKT1 group	Voltage (mV)	Current of AKT1 (nA)
	-40	-33.5693	-88.501	-161.743
	-60	-54.9316	-112.915	-173.95
	-80	-70.1904	-137.329	-192.261
	-100	-94.6045	-167.847	-219.727
	-120	-112.915	-225.83	-247.192
	-140	-140.381	-363.159	-280.762
	-160	-189.209	-762.939	-326.538
	Voltage (mV)	Current of AKT1+AtKC1 (nA)
	-40	-106.812	-6.10352	-97.6562
	-60	-140.381	-24.4141	-125.122
	-80	-155.64	-48.8281	-155.64
	-100	-177.002	-73.2422	-183.105
	-120	-201.416	-109.863	-213.623
	-140	-228.882	-161.743	-259.399
	-160	-262.451	-308.228	-390.625
	Voltage (mV)	Current of AKT1+CIPK23+CBL1 (nA)
	-40	-82.3975	-76.2939	-70.1904	-42.7246
	-60	-192.261	-219.727	-143.433	-134.277
	-80	-387.573	-411.987	-259.399	-320.435
	-100	-1055.91	-1165.77	-726.318	-1095.58
	-120	-2621.46	-2813.72	-2044.68	-1843.26
	-140	-4806.52	-5084.23	-4306.03	-4025.27
	-160	-7229.61	-7852.17	-7312.01	-6979.37
	Voltage (mV)	Current of AKT1+CIPK23+CBL1+AtKC1 (nA)
	-40	-100.708	-97.6562	-97.6562	-94.6045	-91.5527	-152.588	-57.9834
	-60	-115.967	-128.174	-131.226	-119.019	-128.174	-210.571	-79.3457
	-80	-134.277	-146.484	-143.433	-152.588	-164.795	-244.141	-97.6562
	-100	-164.795	-186.157	-170.898	-204.468	-207.52	-280.762	-128.174
	-120	-225.83	-274.658	-222.778	-292.969	-277.71	-354.004	-192.261
	-140	-390.625	-524.902	-378.418	-537.109	-442.505	-500.488	-411.987
	-160	-918.579	-1458.74	-958.252	-1266.48	-988.769	-1007.08	-1199.34
I-V curve of AKT1 S26A & S26D group	Voltage (mV)	Current of AKT1 S26A (nA)
	-40	-63.1714	-66.8335	-76.9043	-48.2178	-51.5747
	-60	-93.0786	-89.1113	-115.662	-73.8525	-79.3457
	-80	-121.765	-112	-151.978	-96.7407	-106.201
	-100	-150.757	-137.329	-187.378	-121.155	-132.141
	-120	-179.138	-175.781	-229.492	-154.114	-163.269
	-140	-208.13	-271.301	-293.579	-263.367	-223.694
	-160	-408.02	-518.896	-474.854	-468.335	-399.17
	Voltage (mV)	Current of AKT1 S26A+AtKC1 (nA)
	-40	-57.9834	-76.2939	-57.9834	-51.8799
	-60	-76.2939	-112.915	-85.4492	-76.2939
	-80	-91.5527	-146.484	-109.863	-103.76
	-100	-103.76	-183.105	-143.433	-128.174
	-120	-128.174	-228.882	-180.054	-155.64
	-140	-164.795	-274.658	-244.141	-204.468
	-160	-283.813	-347.9	-366.211	-305.176
	Voltage (mV)	Current of AKT1 S26A+CIPK23+CBL1 (nA)
	-40	-74.4629	-57.0679	-56.7627	-47.4658
	-60	-122.681	-77.5146	-90.6372	-74.4629
	-80	-140.784	-124.512	-131.226	-122.681
	-100	-252.466	-201.721	-203.857	-178.69
	-120	-350.48	-298.157	-303.65	-265.72
	-140	-462.18	-403.137	-425.72	-393.27
	-160	-572.77	-514.221	-584.106	-559.15
	Voltage (mV)	Current of AKT1 S26A+CIPK23+CBL1+AtKC1 (nA)
	-40	-57.9834	-45.7764	-48.8281
	-60	-85.4492	-64.0869	-73.2422
	-80	-112.915	-91.5527	-94.6045
	-100	-134.277	-128.174	-119.019
	-120	-158.691	-137.329	-146.484
	-140	-186.157	-167.847	-201.416
	-160	-259.399	-274.658	-381.47
	Voltage (mV)	Current of AKT1 S26D (nA)
	-40	-82.3975	-79.9561	-75.9888	-68.0542
	-60	-125.122	-119.934	-109.558	-104.675
	-80	-161.743	-157.776	-141.907	-148.926
	-100	-204.468	-195.618	-176.086	-195.007
	-120	-234.985	-245.972	-209.961	-240.173
	-140	-268.555	-274.963	-247.803	-288.696
	-160	-378.418	-315.552	-310.669	-338.44
	Voltage (mV)	Current of AKT1 S26D+AtKC1 (nA)
	-40	-33.5693	-39.6728	-36.6211	-30.7764	-35.5176
	-60	-70.1904	-61.0352	-73.2422	-55.7764	-67.1387
	-80	-100.708	-91.5527	-106.812	-112.915	-97.6562
	-100	-131.226	-122.07	-143.433	-170.898	-134.277
	-120	-167.847	-170.898	-195.312	-228.882	-177.002
	-140	-234.985	-305.176	-283.813	-286.865	-250.244
	-160	-418.091	-686.645	-521.851	-424.194	-570.679
	Voltage (mV)	Current of AKT1 S26D+CIPK23+CBL1 (nA)
	-40	-30.5176	-39.6728	-73.2422	-100.708
	-60	-79.3457	-39.6728	-219.727	-234.985
	-80	-204.468	-137.329	-686.645	-772.095
	-100	-683.594	-656.128	-1455.69	-1843.26
	-120	-2102.66	-1824.95	-2288.82	-3125
	-140	-4336.55	-3454.59	-3125	-4373.17
	-160	-6729.13	-5264.28	-4351.81	-5654.91
	Voltage (mV)	Current of AKT1 S26D+CIPK23+CBL1+AtKC1 (nA)
	-40	-39.6728	-64.0869	-64.0869	-51.8799
	-60	-54.9316	-88.501	-97.6562	-82.3975
	-80	-79.3457	-115.967	-125.122	-103.76
	-100	-106.812	-146.484	-164.795	-134.277
	-120	-152.588	-186.157	-216.675	-183.105
	-140	-332.642	-317.383	-393.677	-332.642
	-160	-1141.36	-802.612	-1098.63	-887.353
I-V curve of AKT1 S338A & S338D group	Voltage (mV)	Current of AKT1 S338A (nA)
	-40	-110.779	-48.8281	-70.4956	-82.3975
	-60	-103.76	-72.3267	-107.727	-78.4302
	-80	-136.414	-96.4355	-141.296	-107.422
	-100	-170.898	-121.46	-178.833	-135.803
	-120	-204.163	-151.367	-220.337	-169.067
	-140	-240.173	-179.138	-274.963	-209.045
	-160	-279.541	-264.587	-409.241	-287.476
	Voltage (mV)	Current of AKT1 S338A+AtKC1 (nA)
	-40	-59.8145	-49.7437	-50.9644	-50.0488	-48.8281	-59.8145
	-60	-88.8062	-77.2095	-78.7354	-75.9888	-75.3784	-91.8579
	-80	-115.662	-104.98	-105.591	-102.539	-98.877	-118.713
	-100	-141.907	-131.836	-183.716	-129.7	-122.681	-148.621
	-120	-166.321	-159.607	-168.762	-156.555	-144.653	-184.021
	-140	-195.923	-188.599	-199.585	-186.157	-168.152	-239.868
	-160	-254.822	-220.642	-237.122	-216.675	-201.111	-361.633
	Voltage (mV)	Current of AKT1 S338A+CIPK23+CBL1 (nA)
	-40	-39.0625	-104.37	-22.583	-91.2476	-57.0679
	-60	-66.2231	-143.433	-37.2314	-122.375	-84.8389
	-80	-94.9097	-152.893	-51.8799	-153.809	-110.168
	-100	-145.264	-221.252	-72.937	-191.956	-144.043
	-120	-280.762	-271.606	-128.174	-263.672	-212.708
	-140	-652.161	-461.731	-291.443	-424.805	-409.241
	-160	-1204.52	-777.283	-704.041	-802.307	-974.731
	Voltage (mV)	Current of AKT1 S338A+CIPK23+CBL1+AtKC1 (nA)
	-40	-42.7246	-31.7383	-16.1743	-53.4058
	-60	-63.4766	-73.8525	-39.3677	-83.313
	-80	-84.2285	-114.746	-58.8989	-111.084
	-100	-106.506	-157.166	-80.5664	-140.076
	-120	-134.583	-218.201	-111.084	-171.814
	-140	-190.43	-344.543	-189.209	-210.571
	-160	-330.811	-630.188	-418.701	-310.059
	Voltage (mV)	Current of AKT1 S338D (nA)
	-40	-33.5693	-48.8281	-51.8799
	-60	-70.1904	-67.1387	-73.2422
	-80	-96.812	-85.4492	-103.76
	-100	-136.484	-100.708	-158.691
	-120	-156.675	-128.174	-296.02
	-140	-216.675	-198.364	-546.265
	-160	-494.385	-466.919	-942.993
	Voltage (mV)	Current of AKT1 S338D+AtKC1 (nA)
	-40	-42.7246	-32.207	-57.9834
	-60	-70.1904	-73.2204	-94.6045
	-80	-91.5527	-115.967	-128.174
	-100	-119.019	-149.536	-161.743
	-120	-158.691	-195.312	-201.416
	-140	-234.985	-253.296	-271.606
	-160	-460.815	-424.194	-439.453
	Voltage (mV)	Current of AKT1 S338D+CIPK23+CBL1 (nA)
	-40	-70.1904	-70.1904	-76.2939	-57.9834
	-60	-91.5527	-88.501	-109.863	-91.5527
	-80	-125.122	-112.915	-140.381	-155.64
	-100	-183.105	-167.847	-183.105	-231.333
	-120	-503.54	-408.936	-286.865	-491.333
	-140	-1693.73	-1379.39	-1306.15	-1684.57
	-160	-4364.01	-3909.3	-2780.15	-3921.51
	Voltage (mV)	Current of AKT1 S338D+CIPK23+CBL1+AtKC1 (nA)
	-40	-45.7764	-70.1904	-58.7843
	-60	-67.1387	-94.6045	-75.628
	-80	-91.5527	-115.967	-107.527
	-100	-112.915	-146.484	-138.106
	-120	-152.588	-189.209	-177.67
	-140	-253.296	-341.797	-305.716
	-160	-650.024	-967.407	-773.228
I-V curve of AKT1 S26D S338D group	Voltage (mV)	Current of AKT1 S26D S338D(nA)
	-40	-85.4492	-57.9834	-42.7246	-79.3457	-125.122	-134.277	-167.847
	-60	-125.122	-82.3975	-94.6045	-112.915	-195.312	-180.054	-222.778
	-80	-170.898	-119.019	-167.847	-155.64	-268.555	-231.934	-286.865
	-100	-216.675	-158.691	-247.192	-198.364	-347.9	-286.865	-357.056
	-120	-366.211	-430.298	-378.418	-231.934	-411.987	-390.625	-579.834
	-140	-1016.24	-1629.64	-964.355	-463.867	-628.662	-985.718	-1330.57
	-160	-2725.22	-4232.79	-2905.27	-1608.28	-2786.25	-2917.48	-3335.57
	Voltage (mV)	Current of AKT1 S26D S338D+AtKC1 (nA)
	-40	-42.7246	-67.1387	-149.536
	-60	-76.2939	-103.76	-222.778
	-80	-103.76	-134.277	-286.865
	-100	-140.381	-170.898	-344.849
	-120	-173.95	-204.468	-402.832
	-140	-253.296	-244.141	-454.712
	-160	-515.747	-390.625	-588.989
	Voltage (mV)	Current of AKT1 S26D S338D+CIPK23+CBL1 (nA)
	-40	-50.9644	-28.6865	-27.4658	-42.7246	-42.7246	-73.2422
	-60	-101.013	-39.3677	-39.6728	-64.0869	-67.1387	-97.6562
	-80	-151.672	-52.7954	-51.8799	-82.3975	-88.501	-128.174
	-100	-202.026	-74.7681	-76.2939	-112.915	-137.329	-161.743
	-120	-389.709	-210.876	-222.778	-244.141	-311.279	-292.969
	-140	-1275.94	-992.432	-1049.8	-1034.55	-1058.96	-936.89
	-160	-3244.32	-3251.65	-3302	-3311.16	-2807.62	-2819.82
	Voltage (mV)	Current of AKT1 S26D S338D+CIPK23+CBL1+AtKC1 (nA)
	-40	-39.6728	-45.7764	-54.6265	-54.9316	-67.1387	-90.9424
	-60	-42.7246	-64.0869	-85.144	-80.5664	-107.117	-140.381
	-80	-61.0352	-85.4492	-112.61	-104.675	-142.822	-184.021
	-100	-79.3457	-106.812	-141.602	-129.395	-180.054	-225.22
	-120	-109.863	-134.277	-170.898	-156.25	-214.233	-271.912
	-140	-189.209	-195.312	-201.721	-196.228	-259.705	-343.628
	-160	-506.592	-411.987	-260.315	-281.982	-375.977	-486.755
Steady current at -160 mV	AKT1	-189.209	-762.939	-326.538
	AKT1+AtKC1	-262.451	-308.228	-390.625
	AKT1+CIPK23+CBL1	-7229.61	-7852.17	-7312.01
	AKT1+CIPK23+CBL1+AtKC1	-918.579	-1458.74	-958.252
	AKT1 S26A	-408.02	-518.896	-474.854
	AKT1 S26A+AtKC1	-283.813	-347.9	-366.211
	AKT1 S26A+CIPK23+CBL1	-572.77	-514.221	-584.106
	AKT1 S26A+CIPK23+CBL1+AtKC1	-259.399	-274.658	-381.47
	AKT1 S26D	-378.418	-315.552	-310.669
	AKT1 S26D+AtKC1	-418.091	-686.645	-521.851
	AKT1 S26D+CIPK23+CBL1	-6729.13	-5264.28	-4351.81
	AKT1 S26D+CIPK23+CBL1+AtKC1	-1141.36	-802.612	-1098.63
	AKT1 S338A	-279.541	-264.587	-409.241
	AKT1 S338A+AtKC1	-254.822	-220.642	-237.122
	AKT1 S338A+CIPK23+CBL1	-1204.52	-777.283	-704.041
	AKT1 S338A+CIPK23+CBL1+AtKC1	-330.811	-630.188	-418.701
	AKT1 S338D	-494.385	-466.919	-942.993
	AKT1 S338D+AtKC1	-460.815	-424.194	-439.453
	AKT1 S338D+CIPK23+CBL1	-4364.01	-3909.3	-2780.15
	AKT1 S338D+CIPK23+CBL1+AtKC1	-650.024	-967.407	-773.228
	AKT1 S26D S338D	-2725.22	-4232.79	-2905.27
	AKT1 S26D S338D+AtKC1	-515.747	-390.625	-588.989
	AKT1 S26D S338D+CIPK23+CBL1	-3244.32	-3251.65	-3302
	AKT1 S26D S338D+CIPK23+CBL1+AtKC1	-506.592	-411.987	-260.315
