# Supplementary material for: Structural basis for the activity regulation of a potassium channel AKT1 from Arabidopsis
Source: Nat Commun. 2022 Sep 27;13:5682. doi: 10.1038/s41467-022-33420-8 (PMC9515098; doi:10.1038/s41467-022-33420-8)
Supplement: Supplementary file 3 — Source Data [file 41467_2022_33420_MOESM3_ESM.zip › Source data/Source data of Supplementary Figure 6.xlsx]

## Sheet: Sheet1
Representative curves	Voltage (mV)	Current (nA)
		AKT1	AKT1+CIPK23+CBL1	AKT1 Y447A
	-40	-14.9536	-289.917	-43.9453
	-60	-18.3105	-531.006	-62.561
	-80	-21.6675	-1394.65	-78.7354
	-100	-23.1934	-2819.82	-97.9614
	-120	-25.3296	-4376.22	-123.291
	-140	-30.5176	-5831.91	-211.792
	-160	-72.6318	-7235.72	-588.684
	-180	-153.809	-8697.51	-1905.82
I-V curve of AKT1 Y447A group	Voltage (mV)	Current of AKT1 (nA)
	-40	-149.231	-89.1113	-55.542	-59.5093
	-60	-157.166	-136.108	-88.501	-94.6045
	-80	-184.021	-180.664	-121.155	-128.479
	-100	-213.928	-227.051	-155.029	-163.269
	-120	-247.803	-276.794	-203.552	-205.688
	-140	-274.353	-349.426	-269.775	-299.377
	-160	-297.546	-463.867	-366.211	-356.445
	-180	-549.316	-671.997	-627.136	-575.562
	Voltage (mV)	Current of AKT1+CIPK23+CBL1 (nA)
	-40	-146.936	-176.438	-52.4851	-56.2693
	-60	-219.727	-244.141	-86.1613	-95.4723
	-80	-628.662	-469.971	-122.07	-143.433
	-100	-1657.1	-1144.41	-314.331	-256.348
	-120	-3143.31	-2307.13	-1089.48	-726.318
	-140	-4861.45	-3726.2	-2816.77	-2044.68
	-160	-6671.14	-5386.35	-5432.13	-4293.82
	-180	-8767.7	-7684.33	-8618.16	-7278.44
	Voltage (mV)	Current of AKT1 Y447A (nA)
	-40	-43.6401	-31.1279	-23.4985	-93.0786
	-60	-61.3403	-51.8799	-56.4575	-152.588
	-80	-77.5146	-68.3594	-83.313	-206.604
	-100	-95.52	-89.1113	-116.882	-256.348
	-120	-122.681	-116.577	-219.727	-310.669
	-140	-211.182	-181.885	-591.431	-375.977
	-160	-585.632	-440.674	-1621.4	-484.009
	-180	-1905.21	-2379.15	-3587.65	-1078.19
