# Supplementary material for: Structural basis for the activity regulation of a potassium channel AKT1 from Arabidopsis
Source: Nat Commun. 2022 Sep 27;13:5682. doi: 10.1038/s41467-022-33420-8 (PMC9515098; doi:10.1038/s41467-022-33420-8)
Supplement: Supplementary file 3 — Source Data [file 41467_2022_33420_MOESM3_ESM.zip › Source data/Source data of Figure 4c.xlsx]

## Sheet: Sheet1
Voltage (mV)	Current (nA)
	AKT1	AKT1+CIPK23+CBL1	AKT1 D379A
-40	-116.882	-116.984	-301.106
-60	-157.166	-269.064	-543.212
-80	-198.059	-734.667	-937.907
-100	-246.277	-2379.46	-1717.12
-120	-289.307	-5692.47	-3098.55
-140	-347.9	-10170.6	-5263.26
-160	-488.586	-15472.4	-8652.73
