# Supplementary material for: Structural basis for the activity regulation of a potassium channel AKT1 from Arabidopsis
Source: Nat Commun. 2022 Sep 27;13:5682. doi: 10.1038/s41467-022-33420-8 (PMC9515098; doi:10.1038/s41467-022-33420-8)
Supplement: Supplementary file 3 — Source Data [file 41467_2022_33420_MOESM3_ESM.zip › Source data/Source data of Supplementary Figure 5c.xlsx]

## Sheet: Sheet1
Voltage (mV)	Current (nA)
	AKT1	AKT1+CIPK23+CBL1	AKT1 S26D	AKT1 S26D+CIPK23+CBL1	AKT1 S338D	AKT1 S338D+CIPK23+CBL1	AKT1 S26D S338D	AKT1 S26D S338D+CIPK23+CBL1
-40	-161.743	-280.762	-54.9316	-30.5176	12.207	-72.4792	-46.3867	-33.5693
-60	-170.898	-527.954	-95.2148	-134.277	-21.3623	-95.3673	-65.9182	-39.6728
-80	-186.157	-1394.65	-134.277	-593.705	-54.9316	-129.746	-87.8904	-54.9316
-100	-216.675	-2816.77	-177.002	-1653.52	-91.5527	-190.735	-124.512	-79.3457
-120	-244.141	-4376.22	-228.271	-3137.76	-134.277	-484.466	-344.238	-265.503
-140	-274.658	-5831.91	-343.017	-4780.16	-213.623	-1644.13	-1298.83	-1269.53
-160	-326.538	-7235.72	-649.416	-6086.95	-454.712	-4619.68	-3378.91	-3732.3
