# Supplementary material for: Structural basis for the activity regulation of a potassium channel AKT1 from Arabidopsis
Source: Nat Commun. 2022 Sep 27;13:5682. doi: 10.1038/s41467-022-33420-8 (PMC9515098; doi:10.1038/s41467-022-33420-8)
Supplement: Supplementary file 3 — Source Data [file 41467_2022_33420_MOESM3_ESM.zip › Source data/Source data of Supplementary Figure 8.xlsx]

## Sheet: Sheet1
Representative curves	Voltage (mV)	Current (nA)
		AKT1	AKT1+AtKC1	AKT1 D379A	AKT1 D379A+AtKC1
	-40	-76.2939	-73.2422	-183.105	-137.329
	-60	-97.6562	-112.915	-253.296	-210.571
	-80	-122.07	-149.536	-518.799	-311.279
	-100	-146.484	-195.312	-1177.98	-454.712
	-120	-177.002	-238.037	-2648.93	-711.06
	-140	-207.52	-326.538	-5767.82	-1367.19
	-160	-271.606	-534.058	-11886.6	-3182.98
I-V curve	Voltage (mV)	Current of AKT1 (nA)
	-40	-131.226	-100.708	-137.329	-97.6562
	-60	-152.588	-125.122	-152.588	-112.915
	-80	-173.95	-161.743	-183.105	-137.329
	-100	-198.364	-189.209	-222.778	-161.743
	-120	-222.778	-216.675	-292.969	-189.209
	-140	-265.503	-268.555	-482.178	-219.727
	-160	-405.884	-494.385	-739.5	-299.072
	Voltage (mV)	Current of AKT1+AtKC1 (nA)
	-40	-54.9316	-70.1904	-100.708
	-60	-79.3457	-85.4492	-115.967
	-80	-100.708	-106.812	-134.277
	-100	-125.122	-128.174	-152.588
	-120	-152.588	-155.64	-180.054
	-140	-186.157	-216.675	-219.727
	-160	-268.555	-570.679	-372.314
	Voltage (mV)	Current of AKT1 D379A (nA)
	-40	-610.352	-201.416	-173.95	-277.71	-256.348	-711.06
	-60	-903.32	-329.59	-317.383	-460.815	-451.66	-692.749
	-80	-1336.67	-708.008	-729.37	-930.786	-888.061	-1089.48
	-100	-1870.73	-1437.38	-1718.14	-1858.52	-1809.69	-1528.93
	-120	-3015.14	-3015.14	-3652.95	-3536.99	-3518.68	-2453.61
	-140	-5191.04	-6060.79	-7135.01	-6259.15	-6320.19	-4415.89
	-160	-9048.46	-11538.7	-12835.7	-8078	-8175.66	-7879.64
	Voltage (mV)	Current of AKT1 D379A+AtKC1 (nA)
	-40	-76.2939	-82.3975	-57.9834	-149.536
	-60	-149.536	-125.122	-112.915	-186.157
	-80	-195.312	-146.484	-152.588	-210.571
	-100	-213.623	-177.002	-186.157	-277.71
	-120	-265.503	-262.451	-329.59	-482.178
	-140	-488.281	-634.766	-964.355	-1199.34
	-160	-1443.48	-2368.16	-2893.07	-2996.83
