# Supplementary material for: Structural basis for the activity regulation of a potassium channel AKT1 from Arabidopsis
Source: Nat Commun. 2022 Sep 27;13:5682. doi: 10.1038/s41467-022-33420-8 (PMC9515098; doi:10.1038/s41467-022-33420-8)
Supplement: Supplementary file 3 — Source Data [file 41467_2022_33420_MOESM3_ESM.zip › Source data/Source data of Supplementary Figure 9a.xlsx]

## Sheet: Sheet1
Representative curves	- AtKC1	Voltage (mV)	Current (nA)
			AKT1	AKT1+CIPK23+CBL1	AKT1 S26A	AKT1 S26A+CIPK23+CBL1	AKT1 S26D	AKT1 S26D+CIPK23+CBL1	AKT1 S338A	AKT1 S338A+CIPK23+CBL1	AKT1 S338D	AKT1 S338D+CIPK23+CBL1	AKT1 S26D S338D	AKT1 S26D S338D+CIPK23+CBL1
		-40	-103.76	-213.623	-43.0298	-112.915	-18.3105	-100.708	-70.4956	-37.2314	-48.8281	-70.1904	-85.4492	-50.9644
		-60	-189.209	-411.224	-66.5283	-178.833	-36.6211	-234.985	-107.727	-51.8799	-67.1387	-91.5527	-125.122	-101.624
		-80	-247.192	-1004.02	-90.6372	-261.84	-64.0869	-772.095	-141.296	-72.937	-85.4492	-125.122	-170.898	-155.334
		-100	-320.435	-2021.41	-116.577	-407.104	-97.6562	-1846.31	-178.833	-128.479	-100.708	-183.105	-216.675	-202.026
		-120	-387.573	-3271.1	-141.907	-606.08	-149.536	-3125	-220.337	-291.748	-128.174	-503.54	-366.211	-390.015
		-140	-466.919	-4718.42	-175.171	-850.83	-256.348	-4373.17	-274.963	-704.346	-244.141	-1693.73	-1016.24	-1276.86
		-160	-601.196	-6726.45	-270.691	-1165.77	-463.867	-5654.91	-408.936	-1488.04	-466.919	-4364.01	-2725.22	-3244.63
	+ AtKC1	Voltage (mV)	Current (nA)
			AKT1	AKT1+CIPK23+CBL1	AKT1 S26A	AKT1 S26A+CIPK23+CBL1	AKT1 S26D	AKT1 S26D+CIPK23+CBL1	AKT1 S338A	AKT1 S338A+CIPK23+CBL1	AKT1 S338D	AKT1 S338D+CIPK23+CBL1	AKT1 S26D S338D	AKT1 S26D S338D+CIPK23+CBL1
		-40	-39.6728	-48.8281	-73.2422	-85.4492	-30.5176	-48.8281	-74.7681	-82.3975	-57.9834	-67.1387	-39.6728	-36.6211
		-60	-64.0869	-67.1387	-109.863	-122.07	-67.1387	-79.3457	-100.708	-111.084	-91.5527	-94.6045	-70.1904	-57.9834
		-80	-88.501	-100.708	-140.381	-164.795	-97.6562	-103.76	-125.122	-139.465	-125.122	-115.967	-103.76	-79.3457
		-100	-106.812	-152.588	-177.002	-207.52	-128.174	-131.226	-148.621	-171.814	-161.743	-143.433	-137.329	-109.863
		-120	-134.277	-308.228	-207.52	-244.14	-164.795	-183.105	-170.898	-205.078	-201.416	-189.209	-173.95	-155.64
		-140	-186.157	-875.854	-250.244	-311.28	-231.934	-332.642	-201.111	-309.448	-271.606	-341.797	-250.244	-241.089
		-160	-289.917	-2767.94	-323.486	-549.316	-415.039	-787.353	-287.781	-547.791	-436.401	-967.407	-512.695	-558.472
