# Supplementary material for: Structural basis for the activity regulation of a potassium channel AKT1 from Arabidopsis
Source: Nat Commun. 2022 Sep 27;13:5682. doi: 10.1038/s41467-022-33420-8 (PMC9515098; doi:10.1038/s41467-022-33420-8)
Supplement: Supplementary file 3 — Source Data [file 41467_2022_33420_MOESM3_ESM.zip › Source data/Source data of Figure 6a.xlsx]

## Sheet: Sheet1
Voltage (mV)	Current (nA)
	AKT1+CIPK23+CBL1	AKT1+CIPK23+CBL1+AtKC1
-40	-271.911	-79.0405
-60	-634.458	-124.817
-80	-2356.56	-175.476
-100	-5448.3	-253.296
-120	-9093.92	-414.429
-140	-13001.3	-793.762
-160	-17476.1	-1867.68
