# Supplementary material for: Structural basis for the activity regulation of a potassium channel AKT1 from Arabidopsis
Source: Nat Commun. 2022 Sep 27;13:5682. doi: 10.1038/s41467-022-33420-8 (PMC9515098; doi:10.1038/s41467-022-33420-8)
Supplement: Supplementary file 3 — Source Data [file 41467_2022_33420_MOESM3_ESM.zip › Source data/Source data of Supplementary Figure 4d.xlsx]

## Sheet: Sheet1
Voltage (mV)	Current (nA)
	AKT1 K193A+CIPK23+CBL1	AKT1 R190A+CIPK23+CBL1	AKT1 Y283A+CIPK23+CBL1
-40	-20.4468	-24.1089	-31.4331
-60	-22.8882	-27.4658	-38.4521
-80	-56.7627	-32.0435	-56.1523
-100	-90.6372	-64.0869	-70.1904
-120	-124.817	-153.198	-89.1113
-140	-163.269	-193.176	-112
-160	-209.351	-241.394	-133.972
