# Supplementary material for: Structural basis for the activity regulation of a potassium channel AKT1 from Arabidopsis
Source: Nat Commun. 2022 Sep 27;13:5682. doi: 10.1038/s41467-022-33420-8 (PMC9515098; doi:10.1038/s41467-022-33420-8)
Supplement: Supplementary file 3 — Source Data [file 41467_2022_33420_MOESM3_ESM.zip › Source data/Source data of Figure 1a.xlsx]

## Sheet: Sheet1
Voltage (mV)	Current (nA)
	AKT1	AKT1+CIPK23	AKT1+CBL1	AKT1+CIPK23+CBL1
-40	-37.2314	-78.4302	-49.1333	-500.691
-60	-59.8145	-125.732	-77.8198	-821.231
-80	-80.2612	-148.926	-100.708	-1878.76
-100	-101.318	-169.067	-129.7	-3855.79
-120	-117.798	-177.917	-157.166	-6614.27
-140	-147.4	-199.89	-199.89	-10596.4
-160	-238.953	-219.116	-248.413	-16239.7
