# Supplementary material for: Structural basis for the activity regulation of a potassium channel AKT1 from Arabidopsis
Source: Nat Commun. 2022 Sep 27;13:5682. doi: 10.1038/s41467-022-33420-8 (PMC9515098; doi:10.1038/s41467-022-33420-8)
Supplement: Supplementary file 3 — Source Data [file 41467_2022_33420_MOESM3_ESM.zip › Source data/Source data of Supplementary Figure 12.xlsx]

## Sheet: Sheet1
Representative curves	Voltage (mV)	Current (nA)
		AKT1	AKT1+CIPK23+CBL1	AKT1 C8A	AKT1 C8A+CIPK23+CBL1	AKT1 16-857	AKT1 16-857+AtKC1
	-40	-40.8936	-234.751	-54.9316	-39.6728	-9.15527	-198.364
	-60	-62.2559	-524.669	-94.6045	-119.019	-42.7246	-417.073
	-80	-79.9561	-1376.81	-125.122	-320.435	-79.3457	-1227.48
	-100	-97.9614	-2566.96	-167.847	-729.37	-106.812	-2449.88
	-120	-117.493	-3961.42	-225.83	-1303.1	-143.433	-3787.57
	-140	-137.634	-5482.61	-360.107	-1989.75	-198.364	-5047.26
	-160	-165.71	-7062.46	-787.353	-2841.19	-448.608	-6169.61
	-180	-231.934	-8678.73	-2053.83	-4138.18	-1364.14	-7171.64
I-V curve of AKT1 C8A & 16-857 group	Voltage (mV)	Current of AKT1 (nA)
	-40	-166.931	-188.293	-198.669	-182.19	-152.283
	-60	-193.176	-206.909	-232.849	-219.421	-179.138
	-80	-222.778	-251.77	-279.236	-257.568	-217.285
	-100	-269.47	-292.664	-332.336	-306.396	-262.756
	-120	-319.824	-334.778	-384.216	-353.394	-307.312
	-140	-366.821	-378.723	-432.434	-401.306	-353.088
	-160	-419.312	-447.693	-505.676	-557.251	-431.824
	-180	-734.558	-899.658	-848.999	-1137.39	-778.503
	Voltage (mV)	Current of AKT1+CIPK23+CBL1 (nA)
	-40	-106.863	-280.762	-75.4692	-134.277	-191.345
	-60	-192.261	-527.954	-170.898	-317.688	-469.666
	-80	-384.521	-1394.65	-550.244	-988.464	-1267.7
	-100	-1052.86	-2816.77	-1573.73	-2177.73	-2650.45
	-120	-2621.46	-4376.22	-2184.57	-3478.39	-4193.73
	-140	-4797.36	-5831.91	-3634.64	-4725.95	-5646.06
	-160	-7214.35	-7229.61	-5822.75	-5877.38	-7050.78
	-180	-9704.59	-8682.25	-8356.64	-8331.25	-8549.19
	Voltage (mV)	Current of AKT1 C8A (nA)
	-40	-27.4658	-29.6021	-54.9316	-57.9834
	-60	-45.7764	-51.2695	-91.5527	-112.915
	-80	-67.1387	-75.6836	-125.122	-158.691
	-100	-94.6045	-103.76	-164.795	-180.054
	-120	-143.433	-152.893	-225.83	-222.778
	-140	-256.348	-274.048	-357.056	-289.917
	-160	-588.989	-584.717	-787.353	-537.109
	-180	-1943.97	-1639.1	-2050.78	-1788.33
	Voltage (mV)	Current of AKT1 C8A+CIPK23+CBL1 (nA)
	-40	-31.4331	-36.6211	-33.5693	-30.5176
	-60	-65.6128	-119.019	-85.4492	-67.1387
	-80	-116.272	-320.435	-225.83	-170.898
	-100	-222.778	-729.37	-531.006	-488.281
	-120	-390.93	-1300.05	-961.304	-1049.8
	-140	-687.561	-1989.75	-1489.26	-1815.8
	-160	-1306.46	-2841.19	-2185.06	-2993.77
	-180	-3152.47	-4135.13	-3387.45	-5514.53
	Voltage (mV)	Current of AKT1 16-857 (nA)
	-40	-170.898	-238.037	-262.451	-9.15527	-76.2939	-27.4658
	-60	-204.468	-268.555	-280.762	-39.6728	-100.708	-54.9316
	-80	-244.141	-277.71	-317.383	-73.2422	-128.174	-82.3975
	-100	-292.969	-302.124	-427.246	-106.812	-161.743	-115.967
	-120	-393.677	-360.107	-650.024	-143.433	-201.416	-152.588
	-140	-592.041	-460.815	-1052.86	-195.312	-286.865	-241.089
	-160	-1132.2	-698.852	-1684.57	-448.608	-543.213	-744.629
	-180	-3256.23	-1583.86	-3259.28	-1364.14	-2114.87	-3070.07
	Voltage (mV)	Current of AKT1 16-857+CIPK23+CBL1 (nA)
	-40	-85.4492	-57.9284	-51.3729	-109.863
	-60	-207.52	-120.544	-112.915	-311.279
	-80	-576.782	-249.634	-241.089	-756.836
	-100	-1361.08	-790.1	-808.716	-1419.07
	-120	-2462.77	-1906.13	-1995.85	-2273.56
	-140	-3698.73	-3447.57	-3668.21	-3338.62
	-160	-5004.88	-5324.1	-5712.89	-4718.02
	-180	-6802.37	-7633.36	-8105.47	-6295.78
